# Supplementary material for: Source-Related Effects of Wastewater on Transcription Factor (AhR, CAR and PXR)-Mediated Induction of Gene Expression in Cultured Rat Hepatocytes and Their Association with the Prevalence of Antimicrobial-Resistant Escherichia coli
Source: PLoS One. 2015 Sep 18;10(9):e0138391. doi: 10.1371/journal.pone.0138391 (PMC4575039; doi:10.1371/journal.pone.0138391)
Supplement: S1 Table — (XLSX) [file pone.0138391.s001.xlsx]

## Sheet: Table S1
Table S1. Primer sequences for real-time qRT-PCR
Primer	Forward sequence (5' - 3')	Reverse sequence (5' - 3')
CYP1A1	ACATCCGGGACATCACAGACAG	ACCAGGTACATGAGGCTCCAAG
CYP1A2	TTCAGTCGTACAGATGGCGTTCT	TTTGGGAACCTGGGTCCTTG
CYP1B1	CAATGCTCTACACCGCTGGAAC	TAAGTGCACGATGGCCAGGA
CYP2B15	CGCTTTGACTACAAAGACCACCA	GAAGATTTGTTTGTGGGCACCA
CYP3A1	AGGCACCTCCCACCTATGAT	GTGGATCACGGTGAAGAGCA
CYP3A2	CTAAAGGTTCTGCCACGGGA	ACCATGCATCAAGAGCAGTCA
GAPDH	GGCACAGTCAAGGCTGAGAATG	ATGGTGGTGAAGACGCCAGTA
