# Supplementary material for: Source-Related Effects of Wastewater on Transcription Factor (AhR, CAR and PXR)-Mediated Induction of Gene Expression in Cultured Rat Hepatocytes and Their Association with the Prevalence of Antimicrobial-Resistant Escherichia coli
Source: PLoS One. 2015 Sep 18;10(9):e0138391. doi: 10.1371/journal.pone.0138391 (PMC4575039; doi:10.1371/journal.pone.0138391)
Supplement: S2 Table — 1Estimated results were from a multivariable logistic regression analysis model. STP-2, pre-monsoon and Step 1, were assigned as the reference level for the variables of the facility, season and processing step, respectively. The asterisks shown to the P values shows the levels of statistical significance (* <0.05, **<0.01). NA2: Estimate value and statistical significance for coefficients of these variables were not available because of quasi-complete separation issue (Chloramphenicol). (XLSX) [file pone.0138391.s002.xlsx]

## Sheet: Table S2  
Table S2. Estimated associations between resistance of E. Coli isolates to an antimicrobial agent and gene expression potential with other variables in STP wastewater.1
	Ampicillin, CYP1A1					Ampicillin, CYP1A2					Ampicillin, CYP1B1
Parameter	Coefficient	Std. Error	P-value		Parameter	Coefficient	Std. Error	P-value		Parameter	Coefficient	Std. Error	P-value
Constant	-0.36389	0.30078	0.226348		Constant	-0.355	0.3	0.235		Constant	-0.234	0.47	0.617
CYP1A1	0.0661091	0.127306	0.603555		CYP1A2	0.0660097	0.165262	0.68958		CYP1B1	0.0811883	0.257674	0.7527
STP-1	-0.42542	0.4409	0.334599		STP-1	-0.482121	0.408098	0.23745		STP-1	-0.528135	0.370014	0.153483
STP-3	0.194576	0.398847	0.625659		STP-3	0.209773	0.420977	0.618273		STP-3	0.178142	0.552184	0.746988
STP-4	-1.01423	0.363126	0.005**		STP-4	-1.01587	0.366945	0.006**		STP-4	-1.02507	0.378109	0.007**
Monsoon	-0.290158	0.407811	0.476774		Monsoon	-0.243683	0.394155	0.536416		Monsoon	-0.256559	0.496437	0.605296
Step 2	-0.0149485	0.368822	0.96767		Step 2	-0.0232398	0.380265	0.951268		Step 2	-0.00390392	0.370912	0.991602
Step 3	0.0915947	0.364353	0.801512		Step 3	0.102973	0.366486	0.77873		Step 3	0.0982156	0.365055	0.787896
Step 4	0.17168	0.370244	0.642867		Step 4	0.139154	0.357664	0.69723		Step 4	0.11239	0.346593	0.745732
	Cefazolin, CYP1A1					Cefazolin, CYP1A2					Cefazolin, CYP1B1
Parameter	Coefficient	Std. Error	P-value		Parameter	Coefficient	Std. Error	P-value		Parameter	Coefficient	Std. Error	P-value
Constant	-0.353	0.288	0.221		Constant	-0.333	0.289	0.248		Constant	0.064	0.445	0.884
CYP1A1	0.0727771	0.117074	0.534182		CYP1A2	-0.0226641	0.147586	0.877952		CYP1B1	0.283684	0.239627	0.23647
STP-1	-0.311658	0.39837	0.434019		STP-1	-0.490942	0.366026	0.179831		STP-1	-0.323579	0.338907	0.339693
STP-3	0.0965612	0.375176	0.796889		STP-3	0.273894	0.390718	0.483302		STP-3	-0.261222	0.516072	0.612736
STP-4	-0.681471	0.317906	0.032*		STP-4	-0.649136	0.318441	0.042*		STP-4	-0.811104	0.343502	0.018*
Monsoon	0.0850819	0.371803	0.818997		Monsoon	0.308175	0.346881	0.374317		Monsoon	-0.224716	0.474057	0.63548
Step 2	-0.188173	0.334462	0.573698		Step 2	-0.121805	0.34678	0.725403		Step 2	-0.235933	0.334662	0.480818
Step 3	0.0451389	0.325771	0.889798		Step 3	0.0252899	0.327823	0.938508		Step 3	0.0995608	0.330136	0.762976
Step 4	0.0312204	0.339129	0.92665		Step 4	-0.0521113	0.328007	0.873769		Step 4	-0.00364147	0.322226	0.990983
	Cefoxitin, CYP1A1					Cefoxitin, CYP1A2					Cefoxitin, CYP1B1
Parameter	Coefficient	Std. Error	P-value		Parameter	Coefficient	Std. Error	P-value		Parameter	Coefficient	Std. Error	P-value
Constant	-1.102	0.405	0.006		Constant	-1.101	0.402	0.006		Constant	-0.689	0.628	0.272
CYP1A1	0.0493869	0.177847	0.781248		CYP1A2	0.0873398	0.236856	0.712317		CYP1B1	0.296803	0.358821	0.408145
STP-1	-0.789699	0.658989	0.230781		STP-1	-0.781664	0.614514	0.203372		STP-1	-0.756723	0.548135	0.16742
STP-3	0.215666	0.512651	0.673984		STP-3	0.164549	0.552011	0.765635		STP-3	-0.220393	0.751289	0.769252
STP-4	-1.40725	0.53777	0.009**		STP-4	-1.43612	0.554292	0.010*		STP-4	-1.51895	0.557413	0.006**
Monsoon	-0.57071	0.578451	0.32383		Monsoon	-0.610749	0.572409	0.28598		Monsoon	-0.907482	0.655657	0.166334
Step 2	0.499549	0.510405	0.327713		Step 2	0.474256	0.521428	0.363068		Step 2	0.414291	0.518184	0.423998
Step 3	0.0879769	0.53927	0.870408		Step 3	0.107101	0.543234	0.843707		Step 3	0.127001	0.540937	0.814379
Step 4	0.463732	0.539805	0.3903		Step 4	0.461041	0.517024	0.372543		Step 4	0.442128	0.493238	0.370051
	Cefotaxime, CYP1A1					Cefotaxime, CYP1A2					Cefotaxime, CYP1B1
Parameter	Coefficient	Std. Error	P-value		Parameter	Coefficient	Std. Error	P-value		Parameter	Coefficient	Std. Error	P-value
Constant	-0.534	0.309	0.083		Constant	-0.518	0.309	0.093		Constant	0.226	0.485	0.641
CYP1A1	0.116566	0.133723	0.383372		CYP1A2	0.0761	0.170581	0.655509		CYP1B1	0.546106	0.274195	0.046*
STP-1	-0.523752	0.4564	0.251145		STP-1	-0.670865	0.424666	0.114165		STP-1	-0.529834	0.386453	0.17037
STP-3	0.264781	0.408447	0.516815		STP-3	0.358188	0.428105	0.40277		STP-3	-0.46039	0.57133	0.420346
STP-4	-0.959544	0.366462	0.009**		STP-4	-0.941609	0.368914	0.011*		STP-4	-1.23275	0.404701	0.002**
Monsoon	-0.0286996	0.426535	0.946354		Monsoon	0.130671	0.407112	0.748233		Monsoon	-0.623992	0.513359	0.224173
Step 2	-0.311428	0.376083	0.407623		Step 2	-0.294845	0.389399	0.448942		Step 2	-0.412983	0.375394	0.271275
Step 3	-0.162958	0.374211	0.663221		Step 3	-0.149787	0.373688	0.688541		Step 3	-0.0655294	0.379402	0.862873
Step 4	0.0944376	0.373212	0.800237		Step 4	0.0148376	0.358695	0.967005		Step 4	0.0380141	0.355315	0.914799
	Imipenem, CYP1A1					Imipenem, CYP1A2					Imipenem, CYP1B1
Parameter	Coefficient	Std. Error	P-value		Parameter	Coefficient	Std. Error	P-value		Parameter	Coefficient	Std. Error	P-value
Constant	-3.071	0.748	4.03606e-05		Constant	-3.098	0.758	4.44196e-05		Constant	-1.928	1.089	0.076
CYP1A1	-0.117892	0.24304	0.627625		CYP1A2	-0.345212	0.348698	0.322173		CYP1B1	0.714653	0.554279	0.197281
STP-1	-0.230337	0.801781	0.773896		STP-1	-0.413223	0.767193	0.590151		STP-1	0.262692	0.662436	0.691696
STP-3	0.539032	0.803676	0.502406		STP-3	0.922831	0.896301	0.303198		STP-3	-0.901091	1.12694	0.423948
STP-4	-0.169567	0.732147	0.816847		STP-4	-0.130124	0.725648	0.857686		STP-4	-0.821814	0.854799	0.336345
Monsoon	1.29566	0.880351	0.141086		Monsoon	1.63803	0.880049	0.0627026		Monsoon	-0.283664	1.08891	0.794476
Step 2	-0.107479	0.727158	0.882496		Step 2	0.075762	0.74699	0.919215		Step 2	-0.475124	0.738526	0.520003
Step 3	-0.277849	0.732367	0.704403		Step 3	-0.375807	0.735991	0.609621		Step 3	-0.197202	0.755367	0.79404
Step 4	0.438183	0.651118	0.500966		Step 4	0.400695	0.654203	0.540211		Step 4	0.466521	0.659277	0.479178
	Chloramphenicol, CYP1A1					Chloramphenicol, CYP1A2					Chloramphenicol, CYP1B1
Parameter	Coefficient	Std. Error	P-value		Parameter	Coefficient	Std. Error	P-value		Parameter	Coefficient	Std. Error	P-value
Constant	NA	NA	NA		Constant	NA	NA	NA		Constant	NA	NA	NA
CYP1A1	0.17333	0.331135	0.600667		CYP1A2	0.649421	0.567374	0.252372		CYP1B1	-0.184541	0.675854	0.784816
STP-1	0.179861	1.17918	0.878768		STP-1	0.790137	1.25157	0.527832		STP-1	-0.332616	0.865315	0.700692
STP-3	0.0984285	0.882935	0.911237		STP-3	-0.619421	1.08206	0.567019		STP-3	0.710625	1.27389	0.576954
STP-4	NA1	NA	NA		STP-4	NA1	NA	NA		STP-4	NA1	NA	NA
Monsoon	-0.121041	1.19581	0.919375		Monsoon	-1.03568	1.38915	0.455939		Monsoon	0.669467	1.1556	0.56237
Step 2	NA	NA	NA		Step 2	NA	NA	NA		Step 2	NA	NA	NA
Step 3	NA	NA	NA		Step 3	NA	NA	NA		Step 3	NA	NA	NA
Step 4	NA	NA	NA		Step 4	NA	NA	NA		Step 4	NA	NA	NA
	Tetracycline, CYP1A1					Tetracycline, CYP1A2					Tetracycline, CYP1B1
Parameter	Coefficient	Std. Error	P-value		Parameter	Coefficient	Std. Error	P-value		Parameter	Coefficient	Std. Error	P-value
Constant	-0.77	0.346	0.026		Constant	-0.764	0.346	0.027		Constant	-0.388	0.538	0.47
CYP1A1	0.0483645	0.138761	0.727432		CYP1A2	0.0434346	0.180047	0.809369		CYP1B1	0.257623	0.285442	0.36677
STP-1	-0.214222	0.492471	0.663566		STP-1	-0.260593	0.459761	0.570849		STP-1	-0.193886	0.421393	0.645439
STP-3	0.0931706	0.447971	0.835242		STP-3	0.113039	0.468415	0.809305		STP-3	-0.294286	0.645479	0.648448
STP-4	-0.598837	0.390195	0.124855		STP-4	-0.597999	0.393989	0.129063		STP-4	-0.693025	0.406386	0.0881313
Monsoon	-0.570928	0.448447	0.202975		Monsoon	-0.527937	0.432881	0.22262		Monsoon	-0.896036	0.570415	0.116217
Step 2	0.160285	0.420487	0.703063		Step 2	0.158487	0.436051	0.716261		Step 2	0.0921526	0.422495	0.827339
Step 3	0.216004	0.407754	0.596292		Step 3	0.222744	0.410724	0.587597		Step 3	0.255583	0.409742	0.532781
Step 4	0.393188	0.417167	0.345927		Step 4	0.36584	0.403129	0.364141		Step 4	0.396868	0.393969	0.313762
	Streptomycin, CYP1A1					Streptomycin, CYP1A2					Streptomycin, CYP1B1
Parameter	Coefficient	Std. Error	P-value		Parameter	Coefficient	Std. Error	P-value		Parameter	Coefficient	Std. Error	P-value
Constant	-0.084	0.292	0.773		Constant	-0.065	0.291	0.821		Constant	-0.646	0.467	0.167
CYP1A1	0.171556	0.130897	0.189988		CYP1A2	0.180627	0.164269	0.271515		CYP1B1	-0.420371	0.253852	0.0977285
STP-1	-0.154303	0.422296	0.71482		STP-1	-0.270238	0.395574	0.49451		STP-1	-0.715267	0.387973	0.065241
STP-3	-0.35845	0.419622	0.392983		STP-3	-0.332547	0.434694	0.444264		STP-3	0.722267	0.562188	0.198883
STP-4	-0.333026	0.320055	0.298096		STP-4	-0.338712	0.322798	0.29404		STP-4	-0.0941303	0.339319	0.781466
Monsoon	-0.986027	0.401751	0.014*		Monsoon	-0.87777	0.373709	0.019*		Monsoon	0.204652	0.523503	0.695851
Step 2	-0.371923	0.375252	0.321623		Step 2	-0.399464	0.39503	0.31191		Step 2	-0.0589345	0.359068	0.869627
Step 3	-0.215639	0.354976	0.543536		Step 3	-0.202536	0.357027	0.57052		Step 3	-0.400793	0.361978	0.268194
Step 4	0.152854	0.356264	0.667889		Step 4	0.0743376	0.341858	0.827857		Step 4	-0.171357	0.339892	0.614154
	Kanamycin, CYP1A1					Kanamycin, CYP1A2					Kanamycin, CYP1B1
Parameter	Coefficient	Std. Error	P-value		Parameter	Coefficient	Std. Error	P-value		Parameter	Coefficient	Std. Error	P-value
Constant	-0.662	0.355	0.062		Constant	-0.658	0.355	0.063		Constant	-0.942	0.563	0.094
CYP1A1	0.0175689	0.152925	0.908536		CYP1A2	0.00934183	0.204939	0.963642		CYP1B1	-0.199793	0.308709	0.517509
STP-1	-0.154532	0.52218	0.767279		STP-1	-0.177622	0.492981	0.718621		STP-1	-0.296158	0.464365	0.523624
STP-3	0.0727389	0.479149	0.879338		STP-3	0.089487	0.507377	0.860002		STP-3	0.487201	0.708293	0.491546
STP-4	-0.489608	0.403552	0.225035		STP-4	-0.488336	0.405079	0.227998		STP-4	-0.431042	0.413557	0.297282
Monsoon	-1.05054	0.485454	0.030*		Monsoon	-1.02341	0.473926	0.031*		Monsoon	-0.655442	0.616544	0.287741
Step 2	0.0300195	0.471083	0.94919		Step 2	0.0361788	0.487821	0.94088		Step 2	0.123611	0.471508	0.793197
Step 3	0.214838	0.431946	0.618927		Step 3	0.214056	0.436955	0.624218		Step 3	0.169106	0.436368	0.698363
Step 4	0.460019	0.447969	0.304468		Step 4	0.444664	0.431513	0.302787		Step 4	0.374358	0.417395	0.369777
Sulfamethoxazole-trimethoprim, CYP1A1					Sulfamethoxazole-trimethoprim, CYP1A1					Sulfamethoxazole-trimethoprim, CYP1A1
Parameter	Coefficient	Std. Error	P-value		Parameter	Coefficient	Std. Error	P-value		Parameter	Coefficient	Std. Error	P-value
Constant	-0.742	0.344	0.031		Constant	-0.742	0.342	0.03		Constant	-0.804	0.536	0.133
CYP1A1	0.061323	0.15069	0.684046		CYP1A2	0.126239	0.196284	0.520131		CYP1B1	-0.0571018	0.297952	0.848018
STP-1	-0.59307	0.528525	0.261811		STP-1	-0.561459	0.487869	0.249797		STP-1	-0.757518	0.443412	0.0875651
STP-3	0.0860243	0.455992	0.850365		STP-3	-0.00825661	0.483813	0.986384		STP-3	0.300063	0.629969	0.63385
STP-4	-1.17872	0.437734	0.007**		STP-4	-1.21939	0.449433	0.007**		STP-4	-1.12145	0.451112	0.013*
Monsoon	-0.333209	0.48087	0.488355		Monsoon	-0.412868	0.468386	0.378064		Monsoon	-0.0811523	0.570862	0.886955
Step 2	0.168242	0.433637	0.698031		Step 2	0.113502	0.449012	0.800437		Step 2	0.221399	0.433754	0.609754
Step 3	-0.0512934	0.44467	0.908166		Step 3	-0.0235523	0.448936	0.95816		Step 3	-0.0664993	0.444318	0.881028
Step 4	0.282154	0.439814	0.521179		Step 4	0.290282	0.422203	0.491741		Step 4	0.200284	0.404923	0.620866
	Nalidixic acid, CYP1A1					Nalidixic acid, CYP1A2					Nalidixic acid, CYP1B1
Parameter	Coefficient	Std. Error	P-value		Parameter	Coefficient	Std. Error	P-value		Parameter	Coefficient	Std. Error	P-value
Constant	-0.638	0.312	0.041		Constant	-0.626	0.312	0.045		Constant	-0.541	0.481	0.261
CYP1A1	0.00262676	0.122915	0.98295		CYP1A2	-0.0683329	0.158899	0.667166		CYP1B1	0.067282	0.255756	0.792496
STP-1	-0.318184	0.430864	0.460223		STP-1	-0.408625	0.399794	0.306739		STP-1	-0.294141	0.364773	0.420032
STP-3	0.00143506	0.405741	0.997178		STP-3	0.123893	0.424083	0.770177		STP-3	-0.116751	0.570928	0.837968
STP-4	-0.700217	0.351994	0.047*		STP-4	-0.678924	0.352196	0.054*		STP-4	-0.725591	0.362982	0.046*
Monsoon	-0.259408	0.397146	0.51364		Monsoon	-0.130256	0.375941	0.728982		Monsoon	-0.368737	0.505346	0.46559
Step 2	0.29895	0.381916	0.433766		Step 2	0.35283	0.391914	0.367974		Step 2	0.273574	0.387348	0.480017
Step 3	0.647031	0.366224	0.0772677		Step 3	0.615836	0.370637	0.0966008		Step 3	0.659678	0.368174	0.0731719
Step 4	0.607732	0.3741	0.104266		Step 4	0.563247	0.36293	0.120676		Step 4	0.618396	0.353775	0.0804655
	Ciprofloxacin, CYP1A1					Ciprofloxacin, CYP1A2					Ciprofloxacin, CYP1B1
Parameter	Coefficient	Std. Error	P-value		Parameter	Coefficient	Std. Error	P-value		Parameter	Coefficient	Std. Error	P-value
Constant	-0.696	0.329	0.034		Constant	-0.684	0.329	0.037*		Constant	-0.454	0.513	0.376
CYP1A1	0.102746	0.136651	0.452118		CYP1A2	0.0871949	0.179362	0.626869		CYP1B1	0.154071	0.278315	0.579863
STP-1	-0.285625	0.46714	0.540912		STP-1	-0.383114	0.441854	0.385908		STP-1	-0.425848	0.400786	0.287994
STP-3	-0.00274831	0.431978	0.994924		STP-3	0.0505776	0.455593	0.911605		STP-3	-0.0838544	0.613055	0.891204
STP-4	-1.00748	0.395575	0.011*		STP-4	-1.00016	0.399227	0.012*		STP-4	-1.02229	0.403955	0.011*
Monsoon	-0.681461	0.441617	0.122806		Monsoon	-0.579732	0.430466	0.178059		Monsoon	-0.674119	0.53799	0.210193
Step 2	0.204178	0.418771	0.625859		Step 2	0.205209	0.428638	0.632119		Step 2	0.20639	0.421349	0.624254
Step 3	0.494481	0.406053	0.22331		Step 3	0.504497	0.408947	0.217334		Step 3	0.500016	0.404639	0.216566
Step 4	0.703461	0.409776	0.0860348		Step 4	0.642467	0.396323	0.105003		Step 4	0.616308	0.38196	0.106627
	Ampicillin, CYP3A1					Ampicillin, CYP3A2					Ampicillin, CYP2B15
Parameter	Coefficient	Std. Error	P-value		Parameter	Coefficient	Std. Error	P-value		Parameter	Coefficient	Std. Error	P-value
Constant	-0.293	0.404	0.468		Constant	-0.342	0.303	0.259		Constant	-0.254	0.316	0.421
CYP3A1	-0.030695	0.150332	0.838211		CYP3A2	0.0286468	0.199193	0.885647		CYP2B15	0.269272	0.269906	0.318448
STP-1	-0.615831	0.422438	0.144895		STP-1	-0.550488	0.367598	0.134256		STP-1	-0.583608	0.3492	0.0946681
STP-3	0.412412	0.549072	0.452588		STP-3	0.26802	0.48438	0.580041		STP-3	-0.0764414	0.507073	0.880173
STP-4	-0.987856	0.359468	0.006**		STP-4	-1.00367	0.374884	0.007**		STP-4	-1.361	0.525332	0.010*
Monsoon	-0.0842544	0.301503	0.779901		Monsoon	-0.163209	0.384916	0.671557		Monsoon	-0.507389	0.459342	0.269333
Step 2	0.0371685	0.365282	0.918953		Step 2	-0.000955094	0.401214	0.998101		Step 2	-0.212405	0.431744	0.62274
Step 3	0.0773365	0.364098	0.831791		Step 3	0.0811218	0.363328	0.823322		Step 3	-0.0941328	0.40724	0.8172
Step 4	0.0739376	0.3691	0.841231		Step 4	0.09385	0.347892	0.787339		Step 4	-0.0218736	0.365054	0.95222
	Cefazolin, CYP3A1					Cefazolin, CYP3A2					Cefazolin, CYP2B15
Parameter	Coefficient	Std. Error	P-value		Parameter	Coefficient	Std. Error	P-value		Parameter	Coefficient	Std. Error	P-value
Constant	-0.515	0.375	0.169		Constant	-0.307	0.292	0.293		Constant	-0.374	0.297	0.207
CYP3A1	0.101908	0.137394	0.458258		CYP3A2	0.158083	0.191881	0.410019		CYP2B15	-0.130265	0.249812	0.60205
STP-1	-0.300757	0.384959	0.434643		STP-1	-0.36461	0.339595	0.282974		STP-1	-0.452545	0.317972	0.154671
STP-3	-0.0651853	0.504635	0.897221		STP-3	-0.0540212	0.4622	0.906956		STP-3	0.430452	0.480738	0.370574
STP-4	-0.672875	0.316507	0.034*		STP-4	-0.749918	0.335681	0.025*		STP-4	-0.498263	0.436048	0.253172
Monsoon	0.138281	0.287431	0.630452		Monsoon	0.0208751	0.376191	0.955747		Monsoon	0.445152	0.410364	0.278022
Step 2	-0.188124	0.331693	0.570603		Step 2	-0.269009	0.360519	0.455563		Step 2	-0.0298385	0.387959	0.938694
Step 3	0.0639139	0.327879	0.845447		Step 3	0.0263376	0.324668	0.935345		Step 3	0.110323	0.356202	0.756773
Step 4	0.0431786	0.338651	0.898543		Step 4	-0.0730597	0.322276	0.820657		Step 4	0.0181419	0.338596	0.95727
	Cefoxitin, CYP3A1					Cefoxitin, CYP3A2					Cefoxitin, CYP2B15
Parameter	Coefficient	Std. Error	P-value		Parameter	Coefficient	Std. Error	P-value		Parameter	Coefficient	Std. Error	P-value
Constant	-0.974	0.565	0.084		Constant	-1.125	0.413	0.006		Constant	-0.992	0.442	0.025
CYP3A1	-0.0601725	0.210907	0.775412		CYP3A2	-0.103035	0.259649	0.691497		CYP2B15	0.198115	0.374836	0.597126
STP-1	-1.00169	0.622672	0.107681		STP-1	-0.95884	0.537963	0.0746918		STP-1	-0.915242	0.519543	0.078132
STP-3	0.484431	0.749	0.517781		STP-3	0.496692	0.630229	0.430631		STP-3	0.0285759	0.65425	0.965162
STP-4	-1.3805	0.527577	0.009**		STP-4	-1.32721	0.544423	0.015*		STP-4	-1.67894	0.783581	0.032*
Monsoon	-0.374968	0.392885	0.339884		Monsoon	-0.303301	0.46964	0.518399		Monsoon	-0.736267	0.652955	0.259492
Step 2	0.546643	0.507847	0.281752		Step 2	0.646371	0.594942	0.277282		Step 2	0.327026	0.623704	0.60005
Step 3	0.0735187	0.537029	0.891111		Step 3	0.125725	0.549688	0.819086		Step 3	-0.0881331	0.632638	0.889205
Step 4	0.346206	0.52344	0.508353		Step 4	0.452516	0.50937	0.374334		Step 4	0.290575	0.528046	0.582124
	Cefotaxime, CYP3A1					Cefotaxime, CYP3A2					Cefotaxime, CYP2B15
Parameter	Coefficient	Std. Error	P-value		Parameter	Coefficient	Std. Error	P-value		Parameter	Coefficient	Std. Error	P-value
Constant	-0.803	0.42	0.055		Constant	-0.478	0.316	0.13		Constant	-0.498	0.329	0.13
CYP3A1	0.157515	0.155453	0.310935		CYP3A2	0.219067	0.20479	0.284749		CYP2B15	0.0432756	0.2849	0.879268
STP-1	-0.518589	0.439891	0.238437		STP-1	-0.643026	0.384193	0.0941878		STP-1	-0.771898	0.365389	0.035*
STP-3	0.0296767	0.550528	0.95701		STP-3	0.0847114	0.491124	0.863057		STP-3	0.419178	0.536142	0.434308
STP-4	-0.938395	0.364007	0.010*		STP-4	-1.04793	0.384268	0.006**		STP-4	-0.967561	0.517998	0.061778
Monsoon	0.0946126	0.30594	0.75713		Monsoon	-0.0525454	0.393116	0.893668		Monsoon	0.210113	0.489324	0.667635
Step 2	-0.309678	0.37265	0.405964		Step 2	-0.419306	0.402662	0.297721		Step 2	-0.271221	0.436496	0.534363
Step 3	-0.139603	0.375063	0.709734		Step 3	-0.184128	0.37235	0.620951		Step 3	-0.191857	0.415285	0.64409
Step 4	0.0999184	0.369335	0.786748		Step 4	-0.0738635	0.352753	0.834143		Step 4	-0.0430736	0.370786	0.907519
	Imipenem, CYP3A1					Imipenem, CYP3A2					Imipenem, CYP2B15
Parameter	Coefficient	Std. Error	P-value		Parameter	Coefficient	Std. Error	P-value		Parameter	Coefficient	Std. Error	P-value
Constant	-3.476	0.87	6e-05		Constant	-3.598	0.971	0.0002		Constant	-3.093	0.729	2.22186e-05
CYP3A1	0.284719	0.306097	0.352287		CYP3A2	1.32113	0.575224	0.022*		CYP2B15	-0.315152	0.65527	0.630552
STP-1	0.455661	0.789173	0.563676		STP-1	0.913413	0.764344	0.232076		STP-1	0.0331706	0.629853	0.958
STP-3	-0.442202	1.01477	0.663007		STP-3	-1.69393	1.07595	0.115405		STP-3	0.792585	1.21664	0.514753
STP-4	-0.405703	0.732633	0.579743		STP-4	-0.912672	0.765479	0.233148		STP-4	0.0792639	0.983067	0.935737
Monsoon	0.623838	0.651731	0.338465		Monsoon	-0.655911	0.848069	0.439275		Monsoon	1.43193	1.13471	0.206974
Step 2	-0.424965	0.754625	0.573335		Step 2	-1.01332	0.776886	0.192121		Step 2	-0.00567641	0.809792	0.994407
Step 3	-0.315161	0.752622	0.675399		Step 3	-0.20568	0.77551	0.790841		Step 3	-0.180147	0.763652	0.813509
Step 4	0.613081	0.651916	0.346998		Step 4	0.408975	0.676678	0.545586		Step 4	0.594433	0.672631	0.376834
	Chloramphenicol, CYP3A1					Chloramphenicol, CYP3A2					Chloramphenicol, CYP2B15
Parameter	Coefficient	Std. Error	P-value		Parameter	Coefficient	Std. Error	P-value		Parameter	Coefficient	Std. Error	P-value
Constant	NA	NA	NA		Constant	NA	NA	NA		Constant	NA	NA	NA
CYP3A1	-0.46963	0.449552	0.296179		CYP3A2	-0.450474	0.637158	0.479563		CYP2B15	2.37033	1.11291	0.033*
STP-1	-1.01212	1.10058	0.357769		STP-1	-0.588495	0.960432	0.540048		STP-1	0.268268	0.950746	0.777816
STP-3	1.69802	1.43959	0.238193		STP-3	1.07688	1.16205	0.354082		STP-3	-2.69973	1.53212	0.0780545
STP-4	NA1	NA	NA		STP-4	NA1	NA	NA		STP-4	NA1	NA	NA
Monsoon	0.818972	0.778383	0.292733		Monsoon	0.77271	0.845428	0.360724		Monsoon	-3.14076	1.73991	0.0710548
Step 2	NA	NA	NA		Step 2	NA	NA	NA		Step 2	NA	NA	NA
Step 3	NA	NA	NA		Step 3	NA	NA	NA		Step 3	NA	NA	NA
Step 4	NA	NA	NA		Step 4	NA	NA	NA		Step 4	NA	NA	NA
	Tetracycline, CYP3A1					Tetracycline, CYP3A2					Tetracycline, CYP2B15
Parameter	Coefficient	Std. Error	P-value		Parameter	Coefficient	Std. Error	P-value		Parameter	Coefficient	Std. Error	P-value
Constant	-0.807	0.447	0.071		Constant	-0.726	0.352	0.039		Constant	-0.71	0.362	0.049
CYP3A1	0.0274057	0.162049	0.865703		CYP3A2	0.121775	0.227567	0.592567		CYP2B15	0.141778	0.298709	0.635046
STP-1	-0.27363	0.470188	0.560596		STP-1	-0.249749	0.418007	0.550189		STP-1	-0.325493	0.400147	0.415969
STP-3	0.0978611	0.626844	0.875941		STP-3	-0.0564131	0.578532	0.922321		STP-3	-0.0168048	0.557051	0.975934
STP-4	-0.579894	0.385833	0.132847		STP-4	-0.6467	0.404813	0.110148		STP-4	-0.780612	0.575318	0.174834
Monsoon	-0.482156	0.343342	0.160228		Monsoon	-0.630797	0.440167	0.151833		Monsoon	-0.640349	0.491907	0.192996
Step 2	0.182983	0.413855	0.658386		Step 2	0.081849	0.456968	0.857849		Step 2	0.0570591	0.500544	0.909242
Step 3	0.217638	0.409384	0.594988		Step 3	0.196568	0.405337	0.627712		Step 3	0.114822	0.452923	0.799872
Step 4	0.366448	0.419117	0.381936		Step 4	0.312554	0.390249	0.423184		Step 4	0.269254	0.41428	0.515736
	Streptomycin, CYP3A1					Streptomycin, CYP3A2					Streptomycin, CYP2B15
Parameter	Coefficient	Std. Error	P-value		Parameter	Coefficient	Std. Error	P-value		Parameter	Coefficient	Std. Error	P-value
Constant	0.445	0.401	0.267		Constant	-0.174	0.306	0.569		Constant	0.198	0.312	0.525
CYP3A1	-0.275534	0.154403	0.0743396		CYP3A2	-0.348641	0.207094	0.0922806		CYP2B15	0.613436	0.270679	0.023*
STP-1	-0.899112	0.432327	0.038*		STP-1	-0.659587	0.374448	0.0781555		STP-1	-0.562104	0.357699	0.116079
STP-3	0.826138	0.583755	0.157006		STP-3	0.653695	0.525504	0.213522		STP-3	-0.919364	0.515715	0.0746357
STP-4	-0.295982	0.321988	0.357973		STP-4	-0.0463302	0.350903	0.894959		STP-4	-1.16944	0.51231	0.022*
Monsoon	-0.187316	0.321664	0.56034		Monsoon	0.0185087	0.423859	0.96517		Monsoon	-1.3719	0.437432	0.002**
Step 2	-0.0941749	0.352095	0.789107		Step 2	0.103678	0.393888	0.792384		Step 2	-0.876419	0.460008	0.0567511
Step 3	-0.440789	0.365603	0.227952		Step 3	-0.27577	0.353704	0.43559		Step 3	-0.751011	0.420723	0.0742538
Step 4	-0.3432	0.37159	0.355695		Step 4	0.0246327	0.332342	0.940916		Step 4	-0.385326	0.359704	0.284065
	Kanamycin, CYP3A1					Kanamycin, CYP3A2					Kanamycin, CYP2B15
Parameter	Coefficient	Std. Error	P-value		Parameter	Coefficient	Std. Error	P-value		Parameter	Coefficient	Std. Error	P-value
Constant	-0.306	0.487	0.529		Constant	-0.778	0.375	0.0382		Constant	-0.634	0.377	0.0932
CYP3A1	-0.197283	0.186256	0.289508		CYP3A2	-0.236428	0.24236	0.3293		CYP2B15	0.0521259	0.32232	0.871526
STP-1	-0.476241	0.513168	0.353386		STP-1	-0.276037	0.442689	0.532926		STP-1	-0.19504	0.433042	0.652426
STP-3	0.757077	0.729615	0.299438		STP-3	0.615858	0.655216	0.347253		STP-3	0.0334315	0.587715	0.954638
STP-4	-0.538924	0.412637	0.191536		STP-4	-0.356374	0.428905	0.406034		STP-4	-0.562282	0.619682	0.36421
Monsoon	-0.763637	0.374448	0.041*		Monsoon	-0.65111	0.468807	0.164873		Monsoon	-1.07751	0.531539	0.043*
Step 2	0.117615	0.460001	0.798194		Step 2	0.307347	0.535253	0.565827		Step 2	-0.0141504	0.58003	0.980537
Step 3	0.116457	0.439498	0.791027		Step 3	0.254184	0.439466	0.562999		Step 3	0.170056	0.497757	0.732618
Step 4	0.221357	0.454474	0.626215		Step 4	0.521292	0.419769	0.21429		Step 4	0.408431	0.442302	0.355788
Sulfamethoxazole-trimethoprim, CYP3A1					Sulfamethoxazole-trimethoprim, CYP3A2					Sulfamethoxazole-trimethoprim, CYP2B15
Parameter	Coefficient	Std. Error	P-value		Parameter	Coefficient	Std. Error	P-value		Parameter	Coefficient	Std. Error	P-value
Constant	-0.602	0.473	0.203		Constant	-0.776	0.35	0.026*		Constant	-0.656	0.368	0.075
CYP3A1	-0.0674079	0.177929	0.704801		CYP3A2	-0.156124	0.227412	0.492383		CYP2B15	0.168268	0.319818	0.598792
STP-1	-0.837038	0.506436	0.0983713		STP-1	-0.816605	0.435918	0.0610268		STP-1	-0.741095	0.416426	0.0751322
STP-3	0.400975	0.638762	0.530175		STP-3	0.489197	0.552844	0.376224		STP-3	-0.0441104	0.585134	0.939908
STP-4	-1.14334	0.430483	0.008**		STP-4	-1.05631	0.451155	0.019*		STP-4	-1.38732	0.631628	0.028*
Monsoon	-0.0991656	0.350603	0.777297		Monsoon	0.054036	0.44114	0.90251		Monsoon	-0.421993	0.548753	0.441892
Step 2	0.229023	0.428492	0.593005		Step 2	0.351968	0.479396	0.462833		Step 2	0.0484035	0.515959	0.925258
Step 3	-0.0738962	0.443119	0.867556		Step 3	-0.0199369	0.447811	0.964489		Step 3	-0.181423	0.503235	0.718463
Step 4	0.149471	0.432572	0.729688		Step 4	0.265868	0.412495	0.519228		Step 4	0.1259	0.431478	0.770448
	Nalidixic acid, CYP3A1					Nalidixic acid, CYP3A2					Nalidixic acid, CYP2B15
Parameter	Coefficient	Std. Error	P-value		Parameter	Coefficient	Std. Error	P-value		Parameter	Coefficient	Std. Error	P-value
Constant	-0.569	0.401	0.155		Constant	-0.683	0.318	0.031		Constant	-0.676	0.322	0.035
CYP3A1	-0.0396457	0.146534	0.786732		CYP3A2	-0.131381	0.203616	0.51877		CYP2B15	-0.114409	0.257599	0.656944
STP-1	-0.384433	0.413702	0.352759		STP-1	-0.388306	0.361327	0.282524		STP-1	-0.311938	0.348254	0.370403
STP-3	0.12863	0.555675	0.816938		STP-3	0.260167	0.510122	0.610044		STP-3	0.177123	0.503344	0.724919
STP-4	-0.700873	0.349964	0.045*		STP-4	-0.632373	0.365713	0.0837823		STP-4	-0.547276	0.487282	0.261387
Monsoon	-0.201983	0.309418	0.513896		Monsoon	-0.0543551	0.393878	0.89024		Monsoon	-0.100851	0.421407	0.810858
Step 2	0.31921	0.379883	0.400748		Step 2	0.43306	0.42888	0.312617		Step 2	0.409439	0.447394	0.360104
Step 3	0.634381	0.36723	0.0840825		Step 3	0.669658	0.368735	0.0693554		Step 3	0.712479	0.394313	0.0707796
Step 4	0.567982	0.375704	0.13059		Step 4	0.643209	0.356907	0.0715176		Step 4	0.66319	0.374745	0.0767754
	Ciprofloxacin, CYP3A1					Ciprofloxacin, CYP3A2					Ciprofloxacin, CYP2B15
Parameter	Coefficient	Std. Error	P-value		Parameter	Coefficient	Std. Error	P-value		Parameter	Coefficient	Std. Error	P-value
Constant	-0.542	0.441	0.219		Constant	-0.71	0.338	0.035		Constant	-0.58	0.351	0.098
CYP3A1	-0.0723354	0.163092	0.657386		CYP3A2	-0.108487	0.214987	0.613826		CYP2B15	0.229209	0.288804	0.427399
STP-1	-0.597063	0.453251	0.187741		STP-1	-0.540489	0.396351	0.172673		STP-1	-0.506069	0.383916	0.187445
STP-3	0.421572	0.606514	0.48701		STP-3	0.406262	0.533728	0.446551		STP-3	-0.134887	0.538777	0.80231
STP-4	-0.97387	0.392945	0.013*		STP-4	-0.912487	0.404816	0.024*		STP-4	-1.29512	0.578862	0.025*
Monsoon	-0.330941	0.324014	0.307076		Monsoon	-0.258948	0.405878	0.523478		Monsoon	-0.742246	0.491452	0.130964
Step 2	0.295222	0.413865	0.475642		Step 2	0.382452	0.472283	0.418059		Step 2	0.0423702	0.495393	0.931841
Step 3	0.452829	0.403803	0.262113		Step 3	0.49965	0.407552	0.220207		Step 3	0.314635	0.449767	0.484207
Step 4	0.517158	0.408674	0.205708		Step 4	0.622638	0.387226	0.107847		Step 4	0.467284	0.404632	0.248158
1Estimated results were from a multivariable logistic regression analysis model.
STP-2, pre-monsoon and Step 1, were assigned as the reference level for the variables of the facility, season and processing step, respectively.
The asterisks shown to the P values shows the levels of statistical significance (* <0.05, **<0.01).
NA2 : Estimate value and statistical significance for coefficients of these variables were not available because of quasi-complete separation issue (Chloramphenicol).
