# Supplementary material for: Source-Related Effects of Wastewater on Transcription Factor (AhR, CAR and PXR)-Mediated Induction of Gene Expression in Cultured Rat Hepatocytes and Their Association with the Prevalence of Antimicrobial-Resistant Escherichia coli
Source: PLoS One. 2015 Sep 18;10(9):e0138391. doi: 10.1371/journal.pone.0138391 (PMC4575039; doi:10.1371/journal.pone.0138391)
Supplement: S3 Table — Data were retrieved from the curated chemical-gene interaction data from the Comparative Toxicogenomics Database. (XLSX) [file pone.0138391.s003.xlsx]

## Sheet: Table S3
Table S3. Chemicals which show interactions with more than three examined CYP genes in rats
Chemical			Gene
Dexamethasone	cyp1a1	cyp1a2	cyp1b1	cyp3a1	cyp3a2	cyp2b15
Phenobarbital	cyp1a1	cyp1a2	cyp1b1	cyp3a1	cyp3a2	cyp2b15
Chlorodiphenyl (54% Chlorine)	cyp1a1	cyp1a2	cyp1b1	cyp3a1	cyp3a2	cyp2b15
Diethylnitrosamine	cyp1a1	cyp1a2	cyp1b1	cyp3a1	cyp3a2	cyp2b15
Allyl sulfide	cyp1a1	cyp1a2	cyp1b1	cyp3a1	cyp3a2	cyp2b15
Vinclozolin	cyp1a1	cyp1a2	cyp1b1	cyp3a1	cyp3a2
Carbon Tetrachloride	cyp1a1	cyp1a2		cyp3a1	cyp3a2	cyp2b15
Lindane	cyp1a1	cyp1a2	cyp1b1	cyp3a1	cyp3a2
Ketoconazole	cyp1a1	cyp1a2		cyp3a1	cyp3a2	cyp2b15
Methoxychlor	cyp1a1	cyp1a2	cyp1b1	cyp3a1	cyp3a2
Ethoxyquin	cyp1a1	cyp1a2	cyp1b1	cyp3a1		cyp2b15
Pregnenolone Carbonitrile	cyp1a1	cyp1a2		cyp3a1	cyp3a2	cyp2b15
Tetrachlorodibenzodioxin	cyp1a1	cyp1a2	cyp1b1	cyp3a1	cyp3a2
2,4,5,2',4',5'-hexachlorobiphenyl	cyp1a1	cyp1a2	cyp1b1	cyp3a1		cyp2b15
bisphenol A	cyp1a1	cyp1a2	cyp1b1			cyp2b15
Tamoxifen	cyp1a1	cyp1a2		cyp3a1	cyp3a2
pyridine	cyp1a1	cyp1a2		cyp3a1	cyp3a2
Hexachlorobenzene	cyp1a1	cyp1a2	cyp1b1		cyp3a2
Ammonium Chloride	cyp1a1		cyp1b1		cyp3a2	cyp2b15
Rifampin	cyp1a1	cyp1a2		cyp3a1	cyp3a2
Clotrimazole	cyp1a1	cyp1a2		cyp3a1	cyp3a2
Methoxsalen	cyp1a1	cyp1a2		cyp3a1	cyp3a2
Alpha-hexachlorocyclohexane	cyp1a1			cyp3a1	cyp3a2	cyp2b15
Triadimefon	cyp1a1	cyp1a2		cyp3a1	cyp3a2
Sulforafan	cyp1a1	cyp1a2	cyp1b1		cyp3a2
Farnesol	cyp1a1	cyp1a2		cyp3a1	cyp3a2
Hydrocortisone	cyp1a1		cyp1b1	cyp3a1	cyp3a2
1,2-dichloroethylene	cyp1a1	cyp1a2		cyp3a1	cyp3a2
Methylcholanthrene	cyp1a1	cyp1a2	cyp1b1		cyp3a2
propiconazole	cyp1a1	cyp1a2		cyp3a1	cyp3a2
beta-Naphthoflavone	cyp1a1	cyp1a2	cyp1b1	cyp3a1	cyp3a2
Phenacetin	cyp1a1	cyp1a2		cyp3a1	cyp3a2
Clofibrate	cyp1a1	cyp1a2		cyp3a1		cyp2b15
Oltipraz	cyp1a1	cyp1a2		cyp3a1	cyp3a2
Cycloheximide	cyp1a1		cyp1b1	cyp3a1	cyp3a2
Prochloraz	cyp1a1	cyp1a2		cyp3a1		cyp2b15
Indole-3-carbinol	cyp1a1	cyp1a2	cyp1b1	cyp3a1
Furafylline	cyp1a1	cyp1a2		cyp3a1	cyp3a2
Benzene	cyp1a1	cyp1a2		cyp3a1
Musk ketone	cyp1a1	cyp1a2			cyp3a2
Sudan III	cyp1a1	cyp1a2		cyp3a1	cyp3a2
Clofibric Acid		cyp1a2		cyp3a1	cyp3a2
Chlorzoxazone	cyp1a1	cyp1a2		cyp3a1	cyp3a2
Phenethyl isothiocyanate	cyp1a1	cyp1a2			cyp3a2
4-nitroaniline	cyp1a1	cyp1a2		cyp3a1
Huperzine A		cyp1a2		cyp3a1	cyp3a2
Acetaminophen	cyp1a1	cyp1a2			cyp3a2
Toluene	cyp1a1	cyp1a2			cyp3a2
Dicofol	cyp1a1	cyp1a2		cyp3a1
Decabromobiphenyl ether	cyp1a1	cyp1a2		cyp3a1
Flutamide	cyp1a1		cyp1b1		cyp3a2
Epoxiconazole	cyp1a1			cyp3a1		cyp2b15
Colforsin	cyp1a1	cyp1a2	cyp1b1
Arsenite	cyp1a1	cyp1a2			cyp3a2
Alachlor	cyp1a1	cyp1a2		cyp3a1
Perfluorooctane sulfonic acid				cyp3a1	cyp3a2	cyp2b15
Dibenzo(a,l)pyrene	cyp1a1	cyp1a2	cyp1b1
Amiodarone	cyp1a1			cyp3a1		cyp2b15
Benzo(b)fluoranthene	cyp1a1	cyp1a2	cyp1b1
Fluoranthene	cyp1a1	cyp1a2	cyp1b1
4-hydroxybenzyl isothiocyanate	cyp1a1	cyp1a2			cyp3a2
Diallyl disulfide	cyp1a1	cyp1a2			cyp3a2
Glucoerucin	cyp1a1	cyp1a2	cyp1b1
Doxorubicin	cyp1a1	cyp1a2	cyp1b1
Indolo(3,2-b)carbazole	cyp1a1	cyp1a2	cyp1b1
Chlorpyrifos	cyp1a1			cyp3a1	cyp3a2
Tacrine	cyp1a1	cyp1a2			cyp3a2
pentabromodiphenyl ether	cyp1a1	cyp1a2		cyp3a1
Diuron	cyp1a1		cyp1b1	cyp3a1
Perfluorooctanoic acid		cyp1a2		cyp3a1		cyp2b15
Sulindac	cyp1a1	cyp1a2	cyp1b1
Lithocholic Acid		cyp1a2		cyp3a1	cyp3a2
Erucin	cyp1a1	cyp1a2	cyp1b1
Genistein	cyp1a1	cyp1a2	cyp1b1
Paraquat	cyp1a1	cyp1a2			cyp3a2
Fenofibrate	cyp1a1	cyp1a2				cyp2b15
Benzo(a)pyrene	cyp1a1	cyp1a2	cyp1b1
Iberin	cyp1a1	cyp1a2			cyp3a2
Dactinomycin			cyp1b1	cyp3a1	cyp3a2
2,3,7,8-tetrachlorodibenzofuran	cyp1a1	cyp1a2	cyp1b1
Ciprofibrate		cyp1a2		cyp3a1	cyp3a2
1,2-dithiol-3-thione		cyp1a2			cyp3a2	cyp2b15
1,2,5,6-dibenzanthracene	cyp1a1	cyp1a2	cyp1b1
Indomethacin	cyp1a1	cyp1a2	cyp1b1
2-Acetylaminofluorene	cyp1a1	cyp1a2			cyp3a2
Chlorpyrifos	cyp1a1			cyp3a1	cyp3a2
2,3,4,7,8-pentachlorodibenzofuran	cyp1a1	cyp1a2	cyp1b1
Phenytoin	cyp1a1			cyp3a1	cyp3a2
3,4,5,3',4'-pentachlorobiphenyl	cyp1a1	cyp1a2	cyp1b1
Ethinyl Estradiol	cyp1a1		cyp1b1		cyp3a2
9,10-Dimethyl-1,2-benzanthracene	cyp1a1	cyp1a2	cyp1b1
Testosterone	cyp1a1			cyp3a1	cyp3a2
Dieldrin	cyp1a1	cyp1a2	cyp1b1
Acetylcysteine	cyp1a1	cyp1a2	cyp1b1
Benzyl isothiocyanate	cyp1a1	cyp1a2			cyp3a2
Thioacetamide	cyp1a1	cyp1a2			cyp3a2
Ethyl tert-butyl ether	cyp1a1			cyp3a1	cyp3a2
Ethanol	cyp1a1	cyp1a2	cyp1b1
Isoproterenol	cyp1a1	cyp1a2	cyp1b1
Oxygen	cyp1a1	cyp1a2	cyp1b1
Orphenadrine	cyp1a1	cyp1a2				cyp2b15
Mifepristone	cyp1a1	cyp1a2	cyp1b1
Cyproconazole	cyp1a1			cyp3a1		cyp2b15
Chalcone	cyp1a1	cyp1a2		cyp3a1
2,4-Dichlorophenoxyacetic Acid	cyp1a1	cyp1a2	cyp1b1
Valproic Acid	cyp1a1	cyp1a2				cyp2b15
Fullerene C60		cyp1a2	cyp1b1			cyp2b15
Musk xylene	cyp1a1	cyp1a2			cyp3a2
Data were retrieved from the curated chemical-gene interaction data from the Comparative Toxicogenomics
Database.
